# Supplementary material for: The miR165/166 Mediated Regulatory Module Plays Critical Roles in ABA Homeostasis and Response in Arabidopsis thaliana
Source: PLoS Genet. 2016 Nov 3;12(11):e1006416. doi: 10.1371/journal.pgen.1006416 (PMC5094776; doi:10.1371/journal.pgen.1006416)
Supplement: S1 Table — (XLSX) [file pgen.1006416.s011.xlsx]

## Sheet: Sheet1
Name	Sequence
qRT-PCR-Em1 F	GGGACGTAAAGGAGGACTCAGTA
qRT-PCR-Em1 R	CTTTGACTCATCGATCTCAATCC
qRT-PCR-Em6 F	GGAGCAGTTAGGAACTGAAGGAT
qRT-PCR-Em6 R	TTTGGATTCGTCTATCTCGACTC
qRT-PCR-RAB18 F	CAGCAGCAGTATGACGAGTA
qRT-PCR-RAB18 R	CAGTTCCAAAGCCTTCAGTC
qRT-PCR-RD29A F	GCCGACGGGATTTGACG
qRT-PCR-RD29A R	GCCGGAAATTTATCCTCTTCTGA
qRT-PCR-RD29B F	GGCGGGCAAAGCGAG
qRT-PCR-RD29B R	TGCCCGTAAGCAGTAACAGATC
qRT-PCR-SnRK2.2 F	GTATGGTCTTGCGGTGTAAC
qRT-PCR-SnRK2.2 R	CTGGTGAGAGGTGTAAGTCC
qRT-PCR-SnRK2.3 F	ACGAGAGCAACACAGGAAGC
qRT-PCR-SnRK2.3 R	TTGTGTCAAGGCTTTGCATT
qRT-PCR-SnRK2.6 F	CACTTGTGTTGTTGGTTAGATAC
qRT-PCR-SnRK2.6 R	GGATGAATTTGAGCCTTTAAGATG
qRT-PCR-PYR1 F	GACGATTCGACAAACCACAA
qRT-PCR-PYR1 R	GCGCATCTCGAAGTTTTGTT
qRT-PCR-PYL1 F	TATGTTGTTGATGTACCGGAAGG
qRT-PCR-PYL1 R	CCGTATCAGCAAACAATCTCG
qRT-PCR-PYL2 F	ATGAAGAGCAGAAAACCCTC
qRT-PCR-PYL2 R	TTCAAGAACTCATTGACCGA
qRT-PCR-PYL4 F	CGATCCGTAACGACCCTTC
qRT-PCR-PYL4 R	CGACGTAAGACTCGACAACG
qRT-PCR-PYL5 F	CGTGGTGGTGGAGTCTTACA
qRT-PCR-PYL5 R	AGAGTTTCCTCCTCCGTGTTT
qRT-PCR-ABI1 F	CCGTTAATGGAGGAAGTATC
qRT-PCR-ABI1 R	AACAGAGCATGATGAAGTC
qRT-PCR-ABI2 F	TCTAACATCTGTCTCTTTGAATAC
qRT-PCR-ABI2 R	AGTGAATGGTCTGAATGGAAC
qRT-PCR-HAB1 F	GGCTTGTTAGTTGTTGATG
qRT-PCR-HAB1 R	CTCCGAAGTATTGGTATCC
qRT-PCR-ABI3 F	CTTGAAGCAAAGCGACGTGG
qRT-PCR-ABI3 R	TGTCTTACTTTAACCCCTCGTAT
qRT-PCR-ABI4 F	GCTCACTGATGTTCCGGTAACTAA
qRT-PCR-ABI4 R	TTACACCCACTTCCTCCTTGTTC
qRT-PCR-ABI5 F	CAGCTGCAGGTTCACATTCTG
qRT-PCR-ABI5 R	CACCCTCGCCTCCATTGTTAT
qRT-PCR-UGT71C5 F	GGAATTCCGTCCAAGAGAGT
qRT-PCR-UGT71C5 R	TGACACGATCTCCAAAGTAAC
qRT-PCR-UGT71B6 F	CGGTTGCTAAACTCGTAGATTCC
qRT-PCR-UGT71B6 R	AACAACGAATCCCGCAAGAC
qRT-PCR-UGT71B7 F	AGCCCTCTCCGCCTCATC
qRT-PCR-UGT71B7 R	ATCTACGGCGGAGATAACTTCGT
qRT-PCR-UGT71B8 F	GACGTCAGTGCTTCCGCTTATA
qRT-PCR-UGT71B8 R	GTGAAGGCGGTCGTTGGA
qRT-PCR-UGT73B1 F	GGGTGGGCGCCACAA
qRT-PCR-UGT73B1 R	GCGTCAAAAATCCGCCAAT
qRT-PCR-BG1 F	AAACTGCAAACAGTGTGCTGGAGG
qRT-PCR-BG1 R	GTTGTTGGAGCCAAATGCCATCCT
qRT-PCR-BG2 F	GTGCTAAAAAGGGTTCTG
qRT-PCR-BG2 R	CAGTGAGATACCAACAC
qRT-PCR-ABA1 F	GATGCAGCCAAATATGGGTCAAGG
qRT-PCR-ABA1 R	GCCATTGCATGGATAATAGCGACTC
qRT-PCR-ABA2 F	AGAGGTGTTTGCATGATTCCTGAGC
qRT-PCR-ABA2 R	TCCAGTGATCAATGCCACTTTACCC
qRT-PCR-AAO3 F	TCGATGTGCAGGTCAAAGAATTGC
qRT-PCR-AAO3 R	AACATCGGATGAACCTCGAAAAAGC
qRT-PCR-NCED3 F	AGGTCGCAAGATTCGGGATT
qRT-PCR-NCED3 R	GCGGATTTCAGACAGGACACTC
qRT-PCR-NCED6 F	ACCGGGTCGGATATAAATTGGGTTG
qRT-PCR-NCED6 R	CCCGGGTTGGTTCTCCTGATTC
qRT-PCR-NCED9 F	AACCGCCGCTATGGTTTTAGACG
qRT-PCR-NCED9 R	CCAGTCACCGGAAGGTTATGCAC
ABI4 binding motif F	TTAGCCGTTATGTAATGATTTATTCTAGTTTCA
ABI4 binding motif R	TGAAACTAGAATAAATCATTACATAACGGCTAA
BG1 binding motif F	AGAAGTTTTGGTAATGATACTGAAACACATTTC
BG1 binding motif R	GAAATGTGTTTCAGTATCATTACCAAAACTTCT
PHB-EcoRI F	ACTGAATTCATGATGATGGTCCATTCGATG
PHB-EcoRI R	ACTGAATTCTCAAACGAACGACCAATTCAC
ChIP-qPCR BG1 IF	GTAGTTGAATTTTGAGGCAGAGG
ChIP-qPCR BG1 IR	CCTTCTACAAACAGAAACATGTA
ChIP-qPCR BG1 IIF	GATTAAATGAGACAAAAGTAAAAC
ChIP-qPCR BG1 IIR	CTCAACACACCATCCACATTTC
ChIP-qPCR BG1 IIIF	GAATCACGTGCTACTAACTAG
ChIP-qPCR BG1 IIIR	GTGTGTGTGAAATGTGTTTC
